# Supplementary material for: Effects of Soil Nutrients on Plant Nutrient Traits in Natural Pinus tabuliformis Forests
Source: Plants (Basel). 2023 Feb 7;12(4):735. doi: 10.3390/plants12040735 (PMC9967982; doi:10.3390/plants12040735)
Supplement: Supplementary file 1 [file plants-12-00735-s001.zip]

Archive with 1 entries (1 files):
- plants-2173315-supplementary.pdf
